# Supplementary material for: The Combined Effect of Polygenic Risk Score and Prostate Health Index in Chinese Men Undergoing Prostate Biopsy
Source: J Clin Med. 2023 Feb 8;12(4):1343. doi: 10.3390/jcm12041343 (PMC9960699; doi:10.3390/jcm12041343)
Supplement: Supplementary file 1 [file jcm-12-01343-s001.zip]

Archive with 1 entries (1 files):
- jcm-1974683-supplementary.pdf
